# Supplementary material for: The Effect of Music-Based Intervention on General Cognitive and Executive Functions, and Episodic Memory in People with Mild Cognitive Impairment and Dementia: A Systematic Review and Meta-Analysis of Recent Randomized Controlled Trials
Source: Healthcare (Basel). 2022 Aug 3;10(8):1462. doi: 10.3390/healthcare10081462 (PMC9408548; doi:10.3390/healthcare10081462)
Supplement: Supplementary file 1 [file healthcare-10-01462-s001.zip]

Archive with 1 entries (1 files):
- healthcare-1798398-supplementary.pdf
